# Supplementary material for: Chemical characteristics of wintertime PM2.5 in background region of northwest China during urban emission reduction
Source: iScience. 2025 Sep 9;28(10):113528. doi: 10.1016/j.isci.2025.113528 (PMC12506562; doi:10.1016/j.isci.2025.113528)
Supplement: Table S2. Average concentrations of the organic compound classes in PM2.5 samples [file mmc2.xlsx]

## Sheet: Sheet1
	Table S2. Average concentrations of the organic compound classes in PM2.5 samples during three sampling periods. Data are presented as mean ± standard deviation.
	Species	Period 1（N=26）	Period 2 (N=32)				Period 3（N=31）
			Average (N=32)	PM2.5≤75	75＜PM2.5≤150 µg m-3 (N=14)	PM2.5＞150
				µg m-3 (N=13)		µg m-3 (N=5)
	Sugar compounds (ng m-3)
	Anhydrosugars
	Galactosan (Gala)	15.79 ± 9.07	43.14 ± 30.97	21.36 ± 6.48	43.91 ± 19.29	97.61 ± 29.05	28.20 ± 28.58
	Mannosan (Manno)	9.57 ± 5.23	29.78 ± 26.69	13.66 ± 4.56	35.24 ± 31.88	56.40 ± 17.86	15.39 ± 9.95
	Levoglucosan (Levo)	140.02 ± 80.90	304.43 ± 126.73	216.65 ± 96.76	319.14 ± 89.77	491.50 ± 25.36	224.89 ± 92.15
	Subtotal	165.39 ± 93.59	377.35 ± 170.59	251.66 ± 107.02	398.28 ± 116.57	645.52 ± 65.13	268.47 ± 109.78
	Primary sugars
	Fructose (Fruc)	3.62 ± 1.55	7.21 ± 4.52	3.33 ± 1.40	8.16 ± 2.74	14.63 ± 2.64	4.87 ± 2.73
	Glucose (Gluc)	5.46 ± 2.87	7.15 ± 4.25	3.90 ± 1.96	7.81 ± 2.83	13.73 ± 3.51	5.12 ± 2.41
	Sucrose (Sucr)	2.61 ± 1.35	2.70 ± 2.23	1.76 ± 1.04	3.39 ± 3.03	3.21 ± 0.91	2.67 ± 1.90
	Trehalose (Treh)	1.40 ± 0.82	1.35 ± 0.96	0.83 ± 0.83	1.56 ± 0.90	2.13 ± 0.79	1.73 ± 1.86
	Subtotal	13.10 ± 5.64	18.41 ± 10.67	9.83 ± 4.88	20.92 ± 7.93	33.70 ± 7.29	14.39 ± 7.25
	Sugar alcohols
	Arabitol (Arab)	5.01 ± 6.33	7.29 ± 5.02	3.67 ± 1.25	7.65 ± 2.96	15.71 ± 5.51	5.16 ± 3.70
	Mannitol (Manni)	2.09 ± 1.08	3.31 ± 2.35	1.69 ± 1.07	3.58 ± 1.94	6.77 ± 1.85	2.07 ± 1.12
	Inositol (Inos)	0.69 ± 0.32	1.23 ± 0.82	0.55 ± 0.23	1.41 ± 0.58	2.51 ± 0.52	0.70 ± 0.36
	Subtotal	7.80 ± 6.46	11.83 ± 7.94	5.90 ± 2.36	12.64 ± 5.09	24.99 ± 7.39	7.92 ± 4.73
	Total sugars	186.29 ± 99.09	407.59 ± 186.47	267.39 ± 110.95	431.84 ± 125.07	704.20 ± 76.16	290.78 ± 116.38
	n-Alkanes (ng m-3)
	Octadecane (C18)	0.35 ± 0.15	1.19 ± 0.86	0.60 ± 0.36	1.15 ± 0.49	2.80 ± 0.36	0.98 ± 0.68
	Nonadecane (C19)	0.42 ± 0.21	1.40 ± 0.96	0.82 ± 0.47	1.44 ± 0.68	2.82 ± 1.17	1.04 ± 0.63
	Icosane (C20)	0.53 ± 0.21	1.80 ± 1.26	1.08 ± 0.54	1.73 ± 0.91	3.89 ± 1.21	1.22 ± 0.57
	Henicosane (C21)	1.60 ± 0.56	4.24 ± 2.55	2.66 ± 0.72	4.09 ± 1.16	8.79 ± 3.19	3.49 ± 1.62
	Docosane (C22)	3.08 ± 0.96	6.42 ± 3.62	4.10 ± 1.23	6.28 ± 2.01	12.82 ± 3.91	6.49 ± 3.06
	Tricosane (C23)	6.04 ± 1.97	9.60 ± 5.47	5.95 ± 1.73	9.77 ± 3.83	18.58 ± 5.60	11.07 ± 5.41
	Tetracosane (C24)	7.38 ± 2.25	10.17 ± 6.04	6.31 ± 1.79	10.82 ± 5.95	18.34 ± 5.01	13.91 ± 7.15
	Pentacosane (C25)	10.47 ± 3.31	14.21 ± 9.65	8.36 ± 2.38	15.56 ± 10.66	25.63 ± 7.38	18.90 ± 10.09
	Hexacosane (C26)	9.84 ± 3.08	12.49 ± 11.55	7.20 ± 2.17	14.95 ± 15.93	19.36 ± 4.98	17.76 ± 9.97
	Heptacosane (C27)	12.36 ± 4.20	16.07 ± 12.99	9.14 ± 2.56	18.90 ± 16.86	26.14 ± 7.37	19.62 ± 11.46
	Octacosane (C28)	8.52 ± 2.72	10.81 ± 11.65	5.45 ± 1.42	13.78 ± 16.28	16.41 ± 4.56	14.33 ± 9.42
	Nonacosane (C29)	15.03 ± 6.32	21.01 ± 14.66	11.02 ± 4.53	24.80 ± 15.77	36.40 ± 11.19	19.85 ± 11.55
	Triacontane (C30)	5.61 ± 2.25	7.48 ± 7.23	3.61 ± 1.19	9.32 ± 9.49	12.38 ± 4.18	9.69 ± 7.14
	Hentriacontane (C31)	10.29 ± 4.76	14.69 ± 9.94	7.20 ± 3.50	17.53 ± 9.29	26.21 ± 8.48	13.28 ± 8.94
	Dotriacontane (C32)	3.95 ± 2.23	5.58 ± 4.74	2.34 ± 0.92	7.06 ± 5.61	9.85 ± 2.14	6.32 ± 5.57
	Tritriacontane (C33)	4.65 ± 2.99	7.12 ± 5.33	2.99 ± 1.66	8.45 ± 4.45	14.13 ± 4.96	6.09 ± 4.71
	Tetratriacontane (C34)	2.11 ± 1.66	3.18 ± 2.51	1.21 ± 0.62	3.92 ± 2.26	6.21 ± 2.23	3.00 ± 2.73
	Pentatriacontane (C35)	1.81 ± 1.48	3.23 ± 2.82	1.23 ± 0.80	4.00 ± 2.51	6.29 ± 3.54	2.58 ± 2.18
	Hexatriacontane (C36)	1.61 ± 1.43	2.51 ± 2.23	0.93 ± 0.64	3.16 ± 1.85	4.80 ± 3.21	2.00 ± 1.82
	Subtotal	105.64 ± 39.38	153.19 ± 107.43	82.20 ± 24.91	176.72 ± 119.68	271.86 ± 71.53	171.62 ± 94.82
	Fatty acids (ng m-3)
	Decanoic acid (C10:0)	1.79 ± 0.84	3.87 ± 2.30	3.54 ± 2.12	3.55 ± 1.94	5.61 ± 3.29	2.99 ± 1.34
	Undecanoic acid (C11:0)	1.99 ± 1.12	6.79 ± 5.72	4.03 ± 2.00	5.89 ± 2.93	16.50 ± 8.25	4.94 ± 3.02
	Dodecanoic acid (C12:0)	2.16 ± 1.31	7.91 ± 6.10	4.31 ± 2.76	7.65 ± 3.92	17.98 ± 6.83	5.30 ± 2.96
	Tridecanoic acid (C13:0)	1.29 ± 0.57	4.15 ± 3.12	2.29 ± 1.11	4.21 ± 2.63	8.79 ± 3.30	3.04 ± 1.81
	Tetradecanoic acid (C14:0)	3.74 ± 1.69	7.78 ± 4.16	5.18 ± 2.07	7.70 ± 2.48	14.79 ± 4.25	8.51 ± 14.33
	Pentadecanoic acid (C15:0)	2.35 ± 1.08	5.29 ± 2.88	3.47 ± 1.40	5.21 ± 1.53	10.23 ± 3.08	5.88 ± 9.41
	Hexadecanoic acid (C16:0)	28.06 ± 10.54	54.99 ± 31.73	33.40 ± 9.83	54.74 ± 16.81	111.80 ± 32.33	50.26 ± 59.10
	Heptadecanoic acid (C17:0)	1.65 ± 0.68	4.41 ± 2.95	2.56 ± 1.17	4.77 ± 1.83	8.20 ± 4.80	5.14 ± 5.46
	Octadecanoic acid (C18:0)	18.88 ± 6.01	31.30 ± 14.40	21.75 ± 6.42	32.66 ± 12.59	52.34 ± 10.52	34.77 ± 25.06
	Nonadecanoic acid (C19:0)	1.20 ± 0.59	3.52 ± 2.23	2.11 ± 1.00	3.37 ± 1.08	7.63 ± 2.02	2.69 ± 1.75
	Eicosanoic acid (C20:0)	4.88 ± 2.45	11.59 ± 7.43	6.35 ± 2.54	11.94 ± 4.43	24.21 ± 7.49	7.76 ± 4.25
	Heneicosanoic acid (C21:0)	2.76 ± 1.45	7.31 ± 4.60	3.91 ± 1.56	7.66 ± 2.86	15.17 ± 3.87	6.67 ± 5.66
	Docosanoic acid (C22:0)	11.68 ± 6.60	28.10 ± 17.93	14.80 ± 6.41	29.36 ± 10.63	59.12 ± 14.74	17.83 ± 9.46
	Tricosanoic acid (C23:0)	6.81 ± 3.77	15.64 ± 10.21	8.26 ± 3.57	16.42 ± 6.61	32.62 ± 9.34	10.59 ± 5.25
	Tetracosanoic acid (C24:0)	15.54 ± 9.12	37.95 ± 24.56	19.05 ± 8.62	40.48 ± 13.97	80.02 ± 20.52	23.40 ± 13.21
	Pentacosanoic acid (C25:0)	3.73 ± 2.47	9.06 ± 5.90	4.53 ± 2.11	9.73 ± 3.79	18.98 ± 4.23	6.89 ± 3.59
	Hexacosanoic acid (C26:0)	11.82 ± 7.06	28.85 ± 18.93	14.30 ± 7.21	30.99 ± 10.87	60.67 ± 16.34	17.65 ± 9.22
	Heptacosanoic acid (C27:0)	2.60 ± 1.47	6.60 ± 4.63	3.18 ± 1.49	6.99 ± 2.30	14.40 ± 5.28	5.33 ± 3.57
	Octacosanoic acid (C28:0)	11.31 ± 7.38	23.28 ± 15.82	10.68 ± 5.76	26.22 ± 11.04	47.80 ± 12.15	13.04 ± 7.08
	Nonacosanoic acid (C29:0)	3.18 ± 1.98	7.57 ± 5.53	3.38 ± 1.74	8.21 ± 3.77	16.68 ± 4.42	4.66 ± 2.60
	Triacontanoic acid (C30:0)	13.04 ± 9.32	25.34 ± 19.77	9.74 ± 5.79	29.36 ± 14.47	54.63 ± 18.07	11.68 ± 7.58
	Hentriacontanoic acid (C31:0)	2.49 ± 1.93	5.06 ± 3.59	2.31 ± 1.33	5.66 ± 2.73	10.51 ± 2.74	2.68 ± 1.42
	Dotriacontanoic acid (C32:0)	4.23 ± 3.43	8.50 ± 7.44	2.97 ± 2.16	10.08 ± 5.85	18.43 ± 8.50	3.87 ± 2.89
	Hexadecenoic acid (C16:1)	1.09 ± 1.95	1.47 ± 1.93	0.82 ± 0.33	1.96 ± 2.82	1.78 ± 0.53	0.58 ± 0.35
	Octadecenoic acid (C18:1)	1.27 ± 1.84	1.31 ± 1.01	0.85 ± 0.29	1.28 ± 0.42	2.59 ± 2.09	0.71 ± 0.42
	Octadecadienoic acid (C18:2)	0.27 ± 0.19	0.32 ± 0.21	0.22 ± 0.10	0.35 ± 0.18	0.52 ± 0.36	0.17 ± 0.12
	Subtotal	159.84 ± 77.06	347.92 ± 210.80	187.98 ± 71.40	366.41 ± 122.02	712.01 ± 175.11	257.05 ± 154.14
	Fatty alcohols (ng m-3)
	Octadecanol (C18)	0.88 ± 0.31	1.53 ± 0.75	0.97 ± 0.26	1.57 ± 0.47	2.85 ± 0.47	1.38 ± 0.65
	Nonadecanol (C19)	0.46 ± 0.20	0.91 ± 0.53	0.59 ± 0.22	0.91 ± 0.36	1.77 ± 0.58	0.82 ± 0.44
	Eicosanol (C20)	0.74 ± 0.30	1.58 ± 0.84	0.98 ± 0.34	1.62 ± 0.54	3.03 ± 0.60	1.22 ± 0.56
	Heneicosanol (C21)	0.62 ± 0.34	1.25 ± 0.72	0.77 ± 0.31	1.28 ± 0.59	2.40 ± 0.47	1.00 ± 0.58
	Docosanol (C22)	1.84 ± 1.00	4.04 ± 2.33	2.43 ± 0.85	4.09 ± 1.37	8.13 ± 2.07	2.56 ± 1.12
	Tricosanol (C23)	0.74 ± 0.37	1.46 ± 0.82	0.90 ± 0.36	1.50 ± 0.54	2.80 ± 0.76	1.16 ± 0.56
	Tetracosanol (C24)	3.92 ± 2.56	6.22 ± 3.35	3.79 ± 1.38	6.55 ± 2.29	11.62 ± 2.82	4.29 ± 2.02
	Pentacosanol (C25)	0.92 ± 0.48	1.62 ± 1.01	0.85 ± 0.36	1.82 ± 0.78	3.05 ± 0.95	1.20 ± 0.72
	Hexacosanol (C26)	9.27 ± 5.26	14.05 ± 8.38	7.99 ± 3.40	14.96 ± 5.59	27.25 ± 8.25	8.36 ± 4.08
	Heptacosanol (C27)	1.25 ± 0.76	2.00 ± 1.14	1.17 ± 0.51	2.25 ± 0.97	3.47 ± 1.07	1.36 ± 0.76
	Octacosanol (C28)	10.09 ± 5.39	15.88 ± 9.45	9.21 ± 4.67	17.26 ± 6.96	29.36 ± 9.56	9.30 ± 4.74
	Nonacosanol (C29)	2.14 ± 1.47	5.79 ± 3.99	2.45 ± 1.35	6.89 ± 3.04	11.39 ± 2.88	4.27 ± 3.75
	Triacontanol (C30)	8.97 ± 4.88	13.64 ± 8.80	6.65 ± 3.33	15.34 ± 6.40	27.08 ± 6.25	6.90 ± 3.89
	Hentriacontanol (C31)	1.30 ± 0.92	2.19 ± 1.53	1.08 ± 0.52	2.34 ± 1.11	4.63 ± 1.35	1.14 ± 0.71
	Dotriacontanol (C32)	4.06 ± 2.58	6.10 ± 4.75	2.34 ± 1.39	7.32 ± 3.63	12.43 ± 4.96	2.50 ± 1.64
	Subtotal	47.19 ± 24.59	78.26 ± 46.75	42.17 ± 17.83	85.70 ± 31.74	151.26 ± 40.25	47.47 ± 22.50
	PAHs (ng m-3)
	Phenanthrene (Phe)	1.02 ± 0.61	2.20 ± 1.58	1.19 ± 0.63	2.24 ± 1.21	4.72 ± 1.45	1.34 ± 0.76
	Anthracene (Ant)	0.06 ± 0.04	0.12 ± 0.06	0.08 ± 0.05	0.12 ± 0.04	0.21 ± 0.06	0.08 ± 0.05
	Fluoranthene (Flu)	0.49 ± 0.26	1.16 ± 0.54	0.80 ± 0.24	1.24 ± 0.43	1.87 ± 0.63	0.78 ± 0.65
	Pyrene (Pyr)	0.48 ± 0.27	1.09 ± 0.49	0.77 ± 0.21	1.17 ± 0.46	1.69 ± 0.50	0.74 ± 0.66
	Benz(a)anthracene (BaA)	0.16 ± 0.10	0.41 ± 0.31	0.20 ± 0.09	0.48 ± 0.29	0.73 ± 0.39	0.38 ± 0.59
	Chrysene/Triphenylene (CT)	0.28 ± 0.19	0.73 ± 0.62	0.34 ± 0.13	0.90 ± 0.63	1.32 ± 0.79	0.65 ± 1.03
	Benzo(b)fluoranthene (BbF)	0.46 ± 0.32	1.11 ± 0.91	0.48 ± 0.23	1.30 ± 0.75	2.20 ± 1.21	0.99 ± 1.23
	Benzo(k)fluoranthene (BkF)	0.17 ± 0.11	0.31 ± 0.24	0.16 ± 0.07	0.38 ± 0.24	0.53 ± 0.31	0.28 ± 0.37
	Benzo[a]fluoranthene(BaF)	0.08 ± 0.05	0.14 ± 0.11	0.07 ± 0.03	0.16 ± 0.09	0.28 ± 0.18	0.13 ± 0.17
	Benzo(e)pyrene (BeP)	0.32 ± 0.19	0.74 ± 0.53	0.33 ± 0.13	0.85 ± 0.42	1.47 ± 0.56	0.62 ± 0.76
	Benzo(a)pyrene (BaP)	0.18 ± 0.13	0.37 ± 0.35	0.15 ± 0.07	0.46 ± 0.31	0.70 ± 0.56	0.39 ± 0.64
	Perylene (Per)	0.05 ± 0.04	0.10 ± 0.08	0.05 ± 0.02	0.12 ± 0.07	0.19 ± 0.10	0.09 ± 0.13
	Indeno[123-cd]pyrene (IP)	0.23 ± 0.18	0.44 ± 0.49	0.15 ± 0.11	0.51 ± 0.36	0.95 ± 0.89	0.44 ± 0.66
	Benzo(ghi)perylene (BghiP)	0.24 ± 0.17	0.44 ± 0.43	0.17 ± 0.11	0.50 ± 0.32	0.97 ± 0.68	0.39 ± 0.52
	Dibenz(a,h)anthracene (DBA)	0.04 ± 0.03	0.08 ± 0.08	0.03 ± 0.02	0.09 ± 0.07	0.16 ± 0.16	0.07 ± 0.12
	Subtotal	4.27 ± 2.40	9.44 ± 6.08	4.98 ± 1.51	10.52 ± 4.28	17.99 ± 7.75	7.38 ± 7.59
	Hopanes (ng m-3)
	17α(H)-22,29,30-Trisnorhopane (C27α)	0.09 ± 0.05	0.14 ± 0.08	0.09 ± 0.02	0.15 ± 0.06	0.26 ± 0.06	0.15 ± 0.09
	17β(H)-22,29,30-Trisnorhopane (C27β)	0.06 ± 0.04	0.13 ± 0.08	0.08 ± 0.02	0.12 ± 0.05	0.26 ± 0.08	0.15 ± 0.10
	17α(H),21ß(H)-30-Norhopane(C29αβ)	0.19 ± 0.11	0.26 ± 0.14	0.15 ± 0.05	0.28 ± 0.13	0.45 ± 0.09	0.29 ± 0.18
	17ß(H),21α(H)-30-Norhopane (C29βα)	0.09 ± 0.05	0.16 ± 0.09	0.09 ± 0.02	0.17 ± 0.07	0.31 ± 0.06	0.18 ± 0.13
	17α(H),21ß(H)-Hopane (C30αβ)	0.17 ± 0.10	0.21 ± 0.12	0.12 ± 0.06	0.23 ± 0.12	0.34 ± 0.09	0.23 ± 0.15
	17ß(H),21α(H)-Hopane (C30βα)	0.08 ± 0.04	0.16 ± 0.09	0.10 ± 0.02	0.17 ± 0.08	0.29 ± 0.06	0.18 ± 0.14
	17α(H),21ß(H)-(22S)-Homohopane (C31αβS)	0.15 ± 0.10	0.28 ± 0.18	0.13 ± 0.05	0.33 ± 0.14	0.53 ± 0.17	0.22 ± 0.16
	17α(H),21ß(H)-(22R)-Homohopane (C31αβR)	0.06 ± 0.04	0.09 ± 0.04	0.06 ± 0.02	0.10 ± 0.03	0.16 ± 0.04	0.10 ± 0.05
	17β(H),21α(H)-Homohopane (C31βα)	0.05 ± 0.03	0.08 ± 0.06	0.05 ± 0.02	0.08 ± 0.03	0.18 ± 0.07	0.09 ± 0.07
	17α(H),21β(H)-22S-Bishomohopane (C32αβS)	0.07 ± 0.04	0.12 ± 0.07	0.06 ± 0.02	0.14 ± 0.06	0.21 ± 0.07	0.08 ± 0.05
	17α(H),21β(H)-22R-Bishomohopane (C32αβR)	0.06 ± 0.03	0.11 ± 0.07	0.06 ± 0.02	0.11 ± 0.05	0.22 ± 0.05	0.08 ± 0.04
	Subtotal	1.09 ± 0.57	1.72 ± 0.91	0.98 ± 0.23	1.88 ± 0.63	3.21 ± 0.66	1.74 ± 0.99
	Aromatic acids (ng m-3)
	o-Hydroxybenzoic acid (o-HBA)	1.40 ± 0.81	3.48 ± 2.64	1.71 ± 0.59	3.98 ± 2.69	6.68 ± 2.39	1.56 ± 1.00
	m-Hydroxybenzoic acid (m-HBA)	0.40 ± 0.28	0.68 ± 0.53	0.52 ± 0.20	0.74 ± 0.51	0.93 ± 1.03	0.23 ± 0.19
	p-Hydroxybenzoic acid (p-HBA)	4.65 ± 2.72	10.47 ± 8.51	5.38 ± 1.70	10.83 ± 5.15	22.71 ± 13.93	5.08 ± 3.09
	Vanillic acid (VA)	1.76 ± 1.05	4.00 ± 3.09	2.27 ± 0.72	4.17 ± 2.65	8.03 ± 4.43	1.71 ± 1.18
	Syringic acid (SA)	1.21 ± 0.76	2.43 ± 1.89	1.32 ± 0.47	2.58 ± 1.65	4.89 ± 2.58	0.94 ± 0.79
	Dehydroabietic acid (DA)	4.39 ± 2.41	11.18 ± 7.71	6.15 ± 2.11	11.44 ± 5.85	23.51 ± 7.94	7.88 ± 7.11
	Subtotal	13.81 ± 7.23	32.24 ± 21.70	17.35 ± 4.65	33.74 ± 15.09	66.76 ± 25.02	17.40 ± 11.24
	Dicarboxylic acid (ng m-3)
	Succinic acid (C4)	2.93 ± 1.47	9.31 ± 8.33	4.91 ± 3.16	11.68 ± 10.04	14.10 ± 8.28	6.51 ± 3.70
	Methylsuccinic acid ( iC5)	0.50 ± 0.21	1.29 ± 0.96	0.77 ± 0.31	1.60 ± 1.19	1.77 ± 0.86	0.85 ± 0.37
	Glutaric acid (C5)	0.90 ± 0.43	2.40 ± 1.93	1.41 ± 0.56	2.80 ± 2.26	3.86 ± 2.21	1.78 ± 0.84
	Maleic acid (M)	0.54 ± 0.21	1.12 ± 0.84	0.61 ± 0.22	1.37 ± 0.99	1.76 ± 0.72	1.28 ± 1.52
	Methylmaleic acid (mM)	2.20 ± 0.90	5.93 ± 3.67	3.32 ± 0.66	5.90 ± 2.02	12.77 ± 2.98	3.98 ± 2.24
	Fumaric acid (F)	1.88 ± 0.83	4.44 ± 2.93	2.24 ± 0.80	5.00 ± 2.52	8.59 ± 2.40	3.17 ± 2.08
	Subtotal	8.95 ± 3.74	24.48 ± 16.63	13.25 ± 5.11	28.35 ± 17.00	42.85 ± 15.54	17.57 ± 8.75
	Total detected organic compounds (ng m-3)	527.07 ± 240.89	1054.84 ± 552.46	616.30 ± 213.44	1135.16 ± 353.41	1970.15 ± 357.69	811.00 ± 340.77
